# Supplementary material for: Deciphering the molecular landscape of oral squamous cell carcinoma: Novel biomarkers and therapeutic targets
Source: Genes Dis. 2025 Feb 3;12(5):101552. doi: 10.1016/j.gendis.2025.101552 (PMC12166728; doi:10.1016/j.gendis.2025.101552)
Supplement: Multimedia component 2 [file mmc2.xlsx]

## Sheet: Mendelian randomization analy
Mendelian randomization analysis in Training set
ADAMTS5	id.exposure	id.outcome	outcome	exposure	method	nsnp	b	se	pval	lo_ci	up_ci	or	or_lci95	or_uci95
	ENSG00000154736	finngen_R10_C3_ORALCAVITY_EXALLC	Malignant neoplasm of oral cavity	eqtl-a-ENSG00000154736	Inverse variance weighted	6	0.549698	0.218907	0.0120356	0.12064	0.978756	1.73273	1.12822	2.66114
	ENSG00000154736	finngen_R10_C3_ORALCAVITY_EXALLC	Malignant neoplasm of oral cavity	eqtl-a-ENSG00000154736	MR Egger	6	0.97009	0.487834	0.117644	0.0139345	1.92624	2.63818	1.01403	6.86369
	ENSG00000154736	finngen_R10_C3_ORALCAVITY_EXALLC	Malignant neoplasm of oral cavity	eqtl-a-ENSG00000154736	Weighted median	6	0.680243	0.285354	0.0171322	0.12095	1.23954	1.97436	1.12857	3.45401
	ENSG00000154736	finngen_R10_C3_ORALCAVITY_EXALLC	Malignant neoplasm of oral cavity	eqtl-a-ENSG00000154736	Weighted mode	6	0.703961	0.339849	0.0930748	0.0378563	1.37007	2.02175	1.03858	3.93561
ALDH3B1	id.exposure	id.outcome	outcome	exposure	method	nsnp	b	se	pval	lo_ci	up_ci	or	or_lci95	or_uci95
	ENSG00000006534	finngen_R10_C3_ORALCAVITY_EXALLC	Malignant neoplasm of oral cavity	eqtl-a-ENSG00000006534	Inverse variance weighted	5	-0.467304	0.20083	0.0199727	-0.860931	-0.0736767	0.62669	0.422768	0.928972
	ENSG00000006534	finngen_R10_C3_ORALCAVITY_EXALLC	Malignant neoplasm of oral cavity	eqtl-a-ENSG00000006534	MR Egger	5	-0.11409	0.307729	0.735456	-0.71724	0.489059	0.892177	0.488098	1.63078
	ENSG00000006534	finngen_R10_C3_ORALCAVITY_EXALLC	Malignant neoplasm of oral cavity	eqtl-a-ENSG00000006534	Weighted median	5	-0.453202	0.20837	0.0296307	-0.861606	-0.0447979	0.63559	0.422483	0.956191
	ENSG00000006534	finngen_R10_C3_ORALCAVITY_EXALLC	Malignant neoplasm of oral cavity	eqtl-a-ENSG00000006534	Weighted mode	5	-0.243488	0.212289	0.315339	-0.659575	0.172599	0.783889	0.517071	1.18839
BIRC2	id.exposure	id.outcome	outcome	exposure	method	nsnp	b	se	pval	lo_ci	up_ci	or	or_lci95	or_uci95
	ENSG00000110330	finngen_R10_C3_ORALCAVITY_EXALLC	Malignant neoplasm of oral cavity	eqtl-a-ENSG00000110330	Inverse variance weighted	4	-0.923913	0.369011	0.0122884	-1.64718	-0.200651	0.396963	0.192593	0.818198
	ENSG00000110330	finngen_R10_C3_ORALCAVITY_EXALLC	Malignant neoplasm of oral cavity	eqtl-a-ENSG00000110330	MR Egger	4	-1.45878	1.16687	0.337685	-3.74585	0.828287	0.23252	0.0236156	2.28939
	ENSG00000110330	finngen_R10_C3_ORALCAVITY_EXALLC	Malignant neoplasm of oral cavity	eqtl-a-ENSG00000110330	Weighted median	4	-0.653509	0.452496	0.148674	-1.5404	0.233383	0.520217	0.214295	1.26287
	ENSG00000110330	finngen_R10_C3_ORALCAVITY_EXALLC	Malignant neoplasm of oral cavity	eqtl-a-ENSG00000110330	Weighted mode	4	-0.65281	0.495707	0.279424	-1.6244	0.318776	0.520581	0.197031	1.37544
BTN3A1	id.exposure	id.outcome	outcome	exposure	method	nsnp	b	se	pval	lo_ci	up_ci	or	or_lci95	or_uci95
	ENSG00000026950	finngen_R10_C3_ORALCAVITY_EXALLC	Malignant neoplasm of oral cavity	eqtl-a-ENSG00000026950	Inverse variance weighted	5	0.255827	0.0999024	0.010444	0.0600184	0.451636	1.29153	1.06186	1.57088
	ENSG00000026950	finngen_R10_C3_ORALCAVITY_EXALLC	Malignant neoplasm of oral cavity	eqtl-a-ENSG00000026950	MR Egger	5	0.25524	0.161619	0.212395	-0.0615336	0.572013	1.29077	0.940321	1.77183
	ENSG00000026950	finngen_R10_C3_ORALCAVITY_EXALLC	Malignant neoplasm of oral cavity	eqtl-a-ENSG00000026950	Weighted median	5	0.258421	0.10499	0.0138406	0.0526395	0.464202	1.29488	1.05405	1.59074
	ENSG00000026950	finngen_R10_C3_ORALCAVITY_EXALLC	Malignant neoplasm of oral cavity	eqtl-a-ENSG00000026950	Weighted mode	5	0.254893	0.106263	0.0744607	0.0466182	0.463168	1.29032	1.04772	1.5891
CA2	id.exposure	id.outcome	outcome	exposure	method	nsnp	b	se	pval	lo_ci	up_ci	or	or_lci95	or_uci95
	ENSG00000104267	finngen_R10_C3_ORALCAVITY_EXALLC	Malignant neoplasm of oral cavity	eqtl-a-ENSG00000104267	Inverse variance weighted	14	0.21122	0.093672	0.0241403	0.0276229	0.394817	1.23518	1.02801	1.48411
	ENSG00000104267	finngen_R10_C3_ORALCAVITY_EXALLC	Malignant neoplasm of oral cavity	eqtl-a-ENSG00000104267	MR Egger	14	-0.0275022	0.164865	0.870292	-0.350637	0.295633	0.972873	0.704239	1.34398
	ENSG00000104267	finngen_R10_C3_ORALCAVITY_EXALLC	Malignant neoplasm of oral cavity	eqtl-a-ENSG00000104267	Weighted median	14	0.130783	0.113379	0.248704	-0.0914394	0.353005	1.13972	0.912617	1.42334
	ENSG00000104267	finngen_R10_C3_ORALCAVITY_EXALLC	Malignant neoplasm of oral cavity	eqtl-a-ENSG00000104267	Weighted mode	14	0.113326	0.109107	0.317893	-0.100524	0.327176	1.12	0.904364	1.38705
CD97	id.exposure	id.outcome	outcome	exposure	method	nsnp	b	se	pval	lo_ci	up_ci	or	or_lci95	or_uci95
	ENSG00000123146	finngen_R10_C3_ORALCAVITY_EXALLC	Malignant neoplasm of oral cavity	eqtl-a-ENSG00000123146	Inverse variance weighted	5	0.488572	0.234264	0.0370187	0.0294138	0.947729	1.62999	1.02985	2.57985
	ENSG00000123146	finngen_R10_C3_ORALCAVITY_EXALLC	Malignant neoplasm of oral cavity	eqtl-a-ENSG00000123146	MR Egger	5	-0.215816	0.692851	0.77582	-1.5738	1.14217	0.805883	0.207255	3.13356
	ENSG00000123146	finngen_R10_C3_ORALCAVITY_EXALLC	Malignant neoplasm of oral cavity	eqtl-a-ENSG00000123146	Weighted median	5	0.398052	0.290301	0.170322	-0.170938	0.967042	1.48892	0.842874	2.63015
	ENSG00000123146	finngen_R10_C3_ORALCAVITY_EXALLC	Malignant neoplasm of oral cavity	eqtl-a-ENSG00000123146	Weighted mode	5	0.345877	0.333637	0.358438	-0.308051	0.999805	1.41323	0.734878	2.71775
CD226	id.exposure	id.outcome	outcome	exposure	method	nsnp	b	se	pval	lo_ci	up_ci	or	or_lci95	or_uci95
	ENSG00000150637	finngen_R10_C3_ORALCAVITY_EXALLC	Malignant neoplasm of oral cavity	eqtl-a-ENSG00000150637	Inverse variance weighted	6	0.269739	0.111246	0.0153208	0.0516967	0.487782	1.30962	1.05306	1.6287
	ENSG00000150637	finngen_R10_C3_ORALCAVITY_EXALLC	Malignant neoplasm of oral cavity	eqtl-a-ENSG00000150637	MR Egger	6	0.388932	0.189236	0.109036	0.0180294	0.759836	1.4754	1.01819	2.13792
	ENSG00000150637	finngen_R10_C3_ORALCAVITY_EXALLC	Malignant neoplasm of oral cavity	eqtl-a-ENSG00000150637	Weighted median	6	0.271312	0.101201	0.00734192	0.0729583	0.469667	1.31168	1.07569	1.59946
	ENSG00000150637	finngen_R10_C3_ORALCAVITY_EXALLC	Malignant neoplasm of oral cavity	eqtl-a-ENSG00000150637	Weighted mode	6	0.266604	0.110881	0.0612857	0.0492769	0.483931	1.30552	1.05051	1.62244
CDA	id.exposure	id.outcome	outcome	exposure	method	nsnp	b	se	pval	lo_ci	up_ci	or	or_lci95	or_uci95
	ENSG00000158825	finngen_R10_C3_ORALCAVITY_EXALLC	Malignant neoplasm of oral cavity	eqtl-a-ENSG00000158825	Inverse variance weighted	15	-0.119424	0.0599463	0.0463515	-0.236919	-0.00192898	0.887432	0.789056	0.998073
	ENSG00000158825	finngen_R10_C3_ORALCAVITY_EXALLC	Malignant neoplasm of oral cavity	eqtl-a-ENSG00000158825	MR Egger	15	-0.105923	0.0721169	0.165676	-0.247272	0.0354265	0.899494	0.780928	1.03606
	ENSG00000158825	finngen_R10_C3_ORALCAVITY_EXALLC	Malignant neoplasm of oral cavity	eqtl-a-ENSG00000158825	Weighted median	15	-0.117768	0.0671858	0.0796235	-0.249453	0.0139159	0.888902	0.779227	1.01401
	ENSG00000158825	finngen_R10_C3_ORALCAVITY_EXALLC	Malignant neoplasm of oral cavity	eqtl-a-ENSG00000158825	Weighted mode	15	-0.117892	0.0667806	0.0992941	-0.248782	0.0129979	0.888792	0.77975	1.01308
CDC42	id.exposure	id.outcome	outcome	exposure	method	nsnp	b	se	pval	lo_ci	up_ci	or	or_lci95	or_uci95
	ENSG00000070831	finngen_R10_C3_ORALCAVITY_EXALLC	Malignant neoplasm of oral cavity	eqtl-a-ENSG00000070831	Inverse variance weighted	5	-0.277757	0.139726	0.0468262	-0.55162	-0.003894	0.757481	0.576016	0.996114
	ENSG00000070831	finngen_R10_C3_ORALCAVITY_EXALLC	Malignant neoplasm of oral cavity	eqtl-a-ENSG00000070831	MR Egger	5	0.594016	0.583683	0.383746	-0.550002	1.73803	1.81125	0.576949	5.68616
	ENSG00000070831	finngen_R10_C3_ORALCAVITY_EXALLC	Malignant neoplasm of oral cavity	eqtl-a-ENSG00000070831	Weighted median	5	-0.283262	0.120257	0.0184988	-0.518965	-0.0475591	0.753322	0.595136	0.953554
	ENSG00000070831	finngen_R10_C3_ORALCAVITY_EXALLC	Malignant neoplasm of oral cavity	eqtl-a-ENSG00000070831	Weighted mode	5	-0.275868	0.1157	0.0756319	-0.50264	-0.0490956	0.758913	0.604931	0.95209
CEACAM1	id.exposure	id.outcome	outcome	exposure	method	nsnp	b	se	pval	lo_ci	up_ci	or	or_lci95	or_uci95
	ENSG00000079385	finngen_R10_C3_ORALCAVITY_EXALLC	Malignant neoplasm of oral cavity	eqtl-a-ENSG00000079385	Inverse variance weighted	7	-0.404616	0.206104	0.0496272	-0.80858	-0.000651914	0.667233	0.44549	0.999348
	ENSG00000079385	finngen_R10_C3_ORALCAVITY_EXALLC	Malignant neoplasm of oral cavity	eqtl-a-ENSG00000079385	MR Egger	7	-0.984164	0.991086	0.366297	-2.92669	0.958365	0.373751	0.0535739	2.60743
	ENSG00000079385	finngen_R10_C3_ORALCAVITY_EXALLC	Malignant neoplasm of oral cavity	eqtl-a-ENSG00000079385	Weighted median	7	-0.50289	0.255946	0.0494341	-1.00454	-0.00123588	0.60478	0.366211	0.998765
	ENSG00000079385	finngen_R10_C3_ORALCAVITY_EXALLC	Malignant neoplasm of oral cavity	eqtl-a-ENSG00000079385	Weighted mode	7	-0.606136	0.335028	0.120407	-1.26279	0.0505186	0.545454	0.282863	1.05182
CFD	id.exposure	id.outcome	outcome	exposure	method	nsnp	b	se	pval	lo_ci	up_ci	or	or_lci95	or_uci95
	ENSG00000197766	finngen_R10_C3_ORALCAVITY_EXALLC	Malignant neoplasm of oral cavity	eqtl-a-ENSG00000197766	Inverse variance weighted	8	-0.157151	0.0692832	0.0233145	-0.292946	-0.021356	0.854575	0.746062	0.97887
	ENSG00000197766	finngen_R10_C3_ORALCAVITY_EXALLC	Malignant neoplasm of oral cavity	eqtl-a-ENSG00000197766	MR Egger	8	-0.175509	0.0904539	0.100398	-0.352799	0.00178051	0.83903	0.702719	1.00178
	ENSG00000197766	finngen_R10_C3_ORALCAVITY_EXALLC	Malignant neoplasm of oral cavity	eqtl-a-ENSG00000197766	Weighted median	8	-0.160799	0.0766871	0.036009	-0.311106	-0.0104927	0.851463	0.732636	0.989562
	ENSG00000197766	finngen_R10_C3_ORALCAVITY_EXALLC	Malignant neoplasm of oral cavity	eqtl-a-ENSG00000197766	Weighted mode	8	-0.166147	0.070511	0.0506143	-0.304348	-0.0279452	0.846922	0.737604	0.972442
CLCF1	id.exposure	id.outcome	outcome	exposure	method	nsnp	b	se	pval	lo_ci	up_ci	or	or_lci95	or_uci95
	ENSG00000175505	finngen_R10_C3_ORALCAVITY_EXALLC	Malignant neoplasm of oral cavity	eqtl-a-ENSG00000175505	Inverse variance weighted	3	0.659339	0.265849	0.0131336	0.138275	1.1804	1.93351	1.14829	3.25569
	ENSG00000175505	finngen_R10_C3_ORALCAVITY_EXALLC	Malignant neoplasm of oral cavity	eqtl-a-ENSG00000175505	MR Egger	3	0.425586	0.640901	0.626824	-0.83058	1.68175	1.53049	0.435797	5.37496
	ENSG00000175505	finngen_R10_C3_ORALCAVITY_EXALLC	Malignant neoplasm of oral cavity	eqtl-a-ENSG00000175505	Weighted median	3	0.63654	0.290501	0.0284388	0.0671579	1.20592	1.88993	1.06946	3.33983
	ENSG00000175505	finngen_R10_C3_ORALCAVITY_EXALLC	Malignant neoplasm of oral cavity	eqtl-a-ENSG00000175505	Weighted mode	3	0.62985	0.319544	0.187495	0.0035431	1.25616	1.87733	1.00355	3.5119
CNTNAP3	id.exposure	id.outcome	outcome	exposure	method	nsnp	b	se	pval	lo_ci	up_ci	or	or_lci95	or_uci95
	ENSG00000106714	finngen_R10_C3_ORALCAVITY_EXALLC	Malignant neoplasm of oral cavity	eqtl-a-ENSG00000106714	Inverse variance weighted	4	0.580776	0.289092	0.0445405	0.0141565	1.1474	1.78743	1.01426	3.14998
	ENSG00000106714	finngen_R10_C3_ORALCAVITY_EXALLC	Malignant neoplasm of oral cavity	eqtl-a-ENSG00000106714	MR Egger	4	-0.277838	1.09645	0.82363	-2.42689	1.87121	0.757419	0.0883112	6.49617
	ENSG00000106714	finngen_R10_C3_ORALCAVITY_EXALLC	Malignant neoplasm of oral cavity	eqtl-a-ENSG00000106714	Weighted median	4	0.512794	0.336575	0.127617	-0.146893	1.17248	1.66995	0.863386	3.22999
	ENSG00000106714	finngen_R10_C3_ORALCAVITY_EXALLC	Malignant neoplasm of oral cavity	eqtl-a-ENSG00000106714	Weighted mode	4	0.457408	0.391274	0.326834	-0.309489	1.2243	1.57997	0.733822	3.4018
COL24A1	id.exposure	id.outcome	outcome	exposure	method	nsnp	b	se	pval	lo_ci	up_ci	or	or_lci95	or_uci95
	ENSG00000171502	finngen_R10_C3_ORALCAVITY_EXALLC	Malignant neoplasm of oral cavity	eqtl-a-ENSG00000171502	Inverse variance weighted	3	-0.872091	0.405821	0.031638	-1.6675	-0.0766816	0.418076	0.188718	0.926185
	ENSG00000171502	finngen_R10_C3_ORALCAVITY_EXALLC	Malignant neoplasm of oral cavity	eqtl-a-ENSG00000171502	MR Egger	3	-0.920941	1.16322	0.573674	-3.20085	1.35896	0.398144	0.0407277	3.89216
	ENSG00000171502	finngen_R10_C3_ORALCAVITY_EXALLC	Malignant neoplasm of oral cavity	eqtl-a-ENSG00000171502	Weighted median	3	-0.802581	0.444481	0.0709716	-1.67376	0.0686016	0.448171	0.18754	1.07101
	ENSG00000171502	finngen_R10_C3_ORALCAVITY_EXALLC	Malignant neoplasm of oral cavity	eqtl-a-ENSG00000171502	Weighted mode	3	-0.748926	0.475652	0.256035	-1.6812	0.183352	0.472874	0.18615	1.20124
CORIN	id.exposure	id.outcome	outcome	exposure	method	nsnp	b	se	pval	lo_ci	up_ci	or	or_lci95	or_uci95
	ENSG00000145244	finngen_R10_C3_ORALCAVITY_EXALLC	Malignant neoplasm of oral cavity	eqtl-a-ENSG00000145244	Inverse variance weighted	3	0.267298	0.111745	0.0167551	0.048278	0.486317	1.30643	1.04946	1.62632
	ENSG00000145244	finngen_R10_C3_ORALCAVITY_EXALLC	Malignant neoplasm of oral cavity	eqtl-a-ENSG00000145244	MR Egger	3	0.0878663	0.381628	0.855935	-0.660124	0.835857	1.09184	0.516787	2.30679
	ENSG00000145244	finngen_R10_C3_ORALCAVITY_EXALLC	Malignant neoplasm of oral cavity	eqtl-a-ENSG00000145244	Weighted median	3	0.262958	0.113827	0.0208798	0.0398568	0.486059	1.30077	1.04066	1.6259
	ENSG00000145244	finngen_R10_C3_ORALCAVITY_EXALLC	Malignant neoplasm of oral cavity	eqtl-a-ENSG00000145244	Weighted mode	3	0.254509	0.116493	0.160527	0.0261818	0.482836	1.28983	1.02653	1.62066
CPM	id.exposure	id.outcome	outcome	exposure	method	nsnp	b	se	pval	lo_ci	up_ci	or	or_lci95	or_uci95
	ENSG00000135678	finngen_R10_C3_ORALCAVITY_EXALLC	Malignant neoplasm of oral cavity	eqtl-a-ENSG00000135678	Inverse variance weighted	3	-0.624074	0.228456	0.00630073	-1.07185	-0.176301	0.535757	0.342375	0.838366
	ENSG00000135678	finngen_R10_C3_ORALCAVITY_EXALLC	Malignant neoplasm of oral cavity	eqtl-a-ENSG00000135678	MR Egger	3	-1.1156	0.584584	0.307277	-2.26138	0.0301862	0.327719	0.104206	1.03065
	ENSG00000135678	finngen_R10_C3_ORALCAVITY_EXALLC	Malignant neoplasm of oral cavity	eqtl-a-ENSG00000135678	Weighted median	3	-0.667184	0.240308	0.00549691	-1.13819	-0.196181	0.513151	0.320399	0.821864
	ENSG00000135678	finngen_R10_C3_ORALCAVITY_EXALLC	Malignant neoplasm of oral cavity	eqtl-a-ENSG00000135678	Weighted mode	3	-0.688811	0.240682	0.103485	-1.16055	-0.217073	0.502173	0.313314	0.804871
CRTAM	id.exposure	id.outcome	outcome	exposure	method	nsnp	b	se	pval	lo_ci	up_ci	or	or_lci95	or_uci95
	ENSG00000109943	finngen_R10_C3_ORALCAVITY_EXALLC	Malignant neoplasm of oral cavity	eqtl-a-ENSG00000109943	Inverse variance weighted	3	0.3342	0.124854	0.00743437	0.0894868	0.578913	1.39682	1.09361	1.7841
	ENSG00000109943	finngen_R10_C3_ORALCAVITY_EXALLC	Malignant neoplasm of oral cavity	eqtl-a-ENSG00000109943	MR Egger	3	0.443276	0.224374	0.298304	0.00350164	0.88305	1.5578	1.00351	2.41826
	ENSG00000109943	finngen_R10_C3_ORALCAVITY_EXALLC	Malignant neoplasm of oral cavity	eqtl-a-ENSG00000109943	Weighted median	3	0.335291	0.126528	0.00805039	0.0872975	0.583285	1.39835	1.09122	1.79192
	ENSG00000109943	finngen_R10_C3_ORALCAVITY_EXALLC	Malignant neoplasm of oral cavity	eqtl-a-ENSG00000109943	Weighted mode	3	0.360673	0.124233	0.10099	0.117176	0.60417	1.43429	1.12432	1.82973
CSNK1E	id.exposure	id.outcome	outcome	exposure	method	nsnp	b	se	pval	lo_ci	up_ci	or	or_lci95	or_uci95
	ENSG00000213923	finngen_R10_C3_ORALCAVITY_EXALLC	Malignant neoplasm of oral cavity	eqtl-a-ENSG00000213923	Inverse variance weighted	5	0.629989	0.190778	0.000959276	0.256064	1.00391	1.87759	1.29184	2.72894
	ENSG00000213923	finngen_R10_C3_ORALCAVITY_EXALLC	Malignant neoplasm of oral cavity	eqtl-a-ENSG00000213923	MR Egger	5	0.503142	0.310406	0.203482	-0.105253	1.11154	1.65391	0.900097	3.03903
	ENSG00000213923	finngen_R10_C3_ORALCAVITY_EXALLC	Malignant neoplasm of oral cavity	eqtl-a-ENSG00000213923	Weighted median	5	0.701394	0.224871	0.00181412	0.260646	1.14214	2.01656	1.29777	3.13347
	ENSG00000213923	finngen_R10_C3_ORALCAVITY_EXALLC	Malignant neoplasm of oral cavity	eqtl-a-ENSG00000213923	Weighted mode	5	0.71508	0.246677	0.0441686	0.231594	1.19857	2.04435	1.26061	3.31536
CYP46A1	id.exposure	id.outcome	outcome	exposure	method	nsnp	b	se	pval	lo_ci	up_ci	or	or_lci95	or_uci95
	ENSG00000036530	finngen_R10_C3_ORALCAVITY_EXALLC	Malignant neoplasm of oral cavity	eqtl-a-ENSG00000036530	Inverse variance weighted	3	-0.904846	0.349587	0.00964424	-1.59004	-0.219656	0.404604	0.203918	0.802795
	ENSG00000036530	finngen_R10_C3_ORALCAVITY_EXALLC	Malignant neoplasm of oral cavity	eqtl-a-ENSG00000036530	MR Egger	3	-1.33355	1.25418	0.480479	-3.79174	1.12464	0.263539	0.0225563	3.0791
	ENSG00000036530	finngen_R10_C3_ORALCAVITY_EXALLC	Malignant neoplasm of oral cavity	eqtl-a-ENSG00000036530	Weighted median	3	-0.988036	0.38757	0.0107936	-1.74767	-0.228399	0.372307	0.174179	0.795807
	ENSG00000036530	finngen_R10_C3_ORALCAVITY_EXALLC	Malignant neoplasm of oral cavity	eqtl-a-ENSG00000036530	Weighted mode	3	-0.990032	0.429206	0.147474	-1.83128	-0.148788	0.371565	0.160209	0.861752
DAPK2	id.exposure	id.outcome	outcome	exposure	method	nsnp	b	se	pval	lo_ci	up_ci	or	or_lci95	or_uci95
	ENSG00000035664	finngen_R10_C3_ORALCAVITY_EXALLC	Malignant neoplasm of oral cavity	eqtl-a-ENSG00000035664	Inverse variance weighted	3	-0.392388	0.194591	0.0437502	-0.773787	-0.0109897	0.675442	0.461263	0.98907
	ENSG00000035664	finngen_R10_C3_ORALCAVITY_EXALLC	Malignant neoplasm of oral cavity	eqtl-a-ENSG00000035664	MR Egger	3	-0.335637	0.300369	0.464733	-0.92436	0.253085	0.714882	0.396785	1.28799
	ENSG00000035664	finngen_R10_C3_ORALCAVITY_EXALLC	Malignant neoplasm of oral cavity	eqtl-a-ENSG00000035664	Weighted median	3	-0.376343	0.197779	0.0570612	-0.763991	0.0113047	0.686367	0.465804	1.01137
	ENSG00000035664	finngen_R10_C3_ORALCAVITY_EXALLC	Malignant neoplasm of oral cavity	eqtl-a-ENSG00000035664	Weighted mode	3	-0.364004	0.213165	0.22983	-0.781806	0.0537993	0.694889	0.457579	1.05527
EMILIN2	id.exposure	id.outcome	outcome	exposure	method	nsnp	b	se	pval	lo_ci	up_ci	or	or_lci95	or_uci95
	ENSG00000132205	finngen_R10_C3_ORALCAVITY_EXALLC	Malignant neoplasm of oral cavity	eqtl-a-ENSG00000132205	Inverse variance weighted	8	-0.427441	0.189372	0.0239987	-0.79861	-0.0562718	0.652176	0.449954	0.945282
	ENSG00000132205	finngen_R10_C3_ORALCAVITY_EXALLC	Malignant neoplasm of oral cavity	eqtl-a-ENSG00000132205	MR Egger	8	-0.217556	0.330085	0.5343	-0.864523	0.429411	0.804483	0.421253	1.53635
	ENSG00000132205	finngen_R10_C3_ORALCAVITY_EXALLC	Malignant neoplasm of oral cavity	eqtl-a-ENSG00000132205	Weighted median	8	-0.348595	0.184086	0.0582709	-0.709404	0.0122133	0.705679	0.491937	1.01229
	ENSG00000132205	finngen_R10_C3_ORALCAVITY_EXALLC	Malignant neoplasm of oral cavity	eqtl-a-ENSG00000132205	Weighted mode	8	-0.33781	0.184418	0.109662	-0.69927	0.0236501	0.713331	0.496948	1.02393
FGL2	id.exposure	id.outcome	outcome	exposure	method	nsnp	b	se	pval	lo_ci	up_ci	or	or_lci95	or_uci95
	ENSG00000127951	finngen_R10_C3_ORALCAVITY_EXALLC	Malignant neoplasm of oral cavity	eqtl-a-ENSG00000127951	Inverse variance weighted	10	-0.326392	0.157525	0.0382656	-0.635142	-0.0176426	0.721522	0.52986	0.982512
	ENSG00000127951	finngen_R10_C3_ORALCAVITY_EXALLC	Malignant neoplasm of oral cavity	eqtl-a-ENSG00000127951	MR Egger	10	-0.277682	0.33673	0.433471	-0.937673	0.382308	0.757537	0.391538	1.46566
	ENSG00000127951	finngen_R10_C3_ORALCAVITY_EXALLC	Malignant neoplasm of oral cavity	eqtl-a-ENSG00000127951	Weighted median	10	-0.413097	0.206506	0.0454564	-0.81785	-0.0083442	0.661598	0.44138	0.991691
	ENSG00000127951	finngen_R10_C3_ORALCAVITY_EXALLC	Malignant neoplasm of oral cavity	eqtl-a-ENSG00000127951	Weighted mode	10	-0.325155	0.207185	0.151002	-0.731237	0.0809277	0.722416	0.481313	1.08429
FGR	id.exposure	id.outcome	outcome	exposure	method	nsnp	b	se	pval	lo_ci	up_ci	or	or_lci95	or_uci95
	ENSG00000000938	finngen_R10_C3_ORALCAVITY_EXALLC	Malignant neoplasm of oral cavity	eqtl-a-ENSG00000000938	Inverse variance weighted	13	-0.397344	0.166465	0.0169887	-0.723615	-0.0710727	0.672103	0.484996	0.931394
	ENSG00000000938	finngen_R10_C3_ORALCAVITY_EXALLC	Malignant neoplasm of oral cavity	eqtl-a-ENSG00000000938	MR Egger	13	-0.177946	0.422734	0.681905	-1.0065	0.650613	0.836988	0.365494	1.91671
	ENSG00000000938	finngen_R10_C3_ORALCAVITY_EXALLC	Malignant neoplasm of oral cavity	eqtl-a-ENSG00000000938	Weighted median	13	-0.472304	0.226966	0.0374388	-0.917158	-0.0274508	0.623564	0.399653	0.972923
	ENSG00000000938	finngen_R10_C3_ORALCAVITY_EXALLC	Malignant neoplasm of oral cavity	eqtl-a-ENSG00000000938	Weighted mode	13	-0.471079	0.282197	0.120912	-1.02419	0.082028	0.624329	0.359089	1.08549
FSTL1	id.exposure	id.outcome	outcome	exposure	method	nsnp	b	se	pval	lo_ci	up_ci	or	or_lci95	or_uci95
	ENSG00000163430	finngen_R10_C3_ORALCAVITY_EXALLC	Malignant neoplasm of oral cavity	eqtl-a-ENSG00000163430	Inverse variance weighted	8	0.187486	0.092261	0.0421405	0.00665478	0.368318	1.20621	1.00668	1.4453
	ENSG00000163430	finngen_R10_C3_ORALCAVITY_EXALLC	Malignant neoplasm of oral cavity	eqtl-a-ENSG00000163430	MR Egger	8	-0.008723	0.232539	0.971294	-0.4645	0.447054	0.991315	0.628449	1.5637
	ENSG00000163430	finngen_R10_C3_ORALCAVITY_EXALLC	Malignant neoplasm of oral cavity	eqtl-a-ENSG00000163430	Weighted median	8	0.148358	0.112748	0.18823	-0.0726287	0.369344	1.15993	0.929946	1.44679
	ENSG00000163430	finngen_R10_C3_ORALCAVITY_EXALLC	Malignant neoplasm of oral cavity	eqtl-a-ENSG00000163430	Weighted mode	8	0.114264	0.115335	0.354825	-0.111792	0.34032	1.12105	0.894231	1.4054
GABBR1	id.exposure	id.outcome	outcome	exposure	method	nsnp	b	se	pval	lo_ci	up_ci	or	or_lci95	or_uci95
	ENSG00000204681	finngen_R10_C3_ORALCAVITY_EXALLC	Malignant neoplasm of oral cavity	eqtl-a-ENSG00000204681	Inverse variance weighted	6	0.419596	0.156644	0.00739178	0.112573	0.726618	1.52135	1.11915	2.06807
	ENSG00000204681	finngen_R10_C3_ORALCAVITY_EXALLC	Malignant neoplasm of oral cavity	eqtl-a-ENSG00000204681	MR Egger	6	0.581153	0.252154	0.082507	0.0869301	1.07538	1.7881	1.09082	2.93109
	ENSG00000204681	finngen_R10_C3_ORALCAVITY_EXALLC	Malignant neoplasm of oral cavity	eqtl-a-ENSG00000204681	Weighted median	6	0.509641	0.181317	0.00494217	0.15426	0.865021	1.66469	1.16679	2.37506
	ENSG00000204681	finngen_R10_C3_ORALCAVITY_EXALLC	Malignant neoplasm of oral cavity	eqtl-a-ENSG00000204681	Weighted mode	6	0.521109	0.193072	0.042833	0.142689	0.89953	1.68389	1.15337	2.45845
GALC	id.exposure	id.outcome	outcome	exposure	method	nsnp	b	se	pval	lo_ci	up_ci	or	or_lci95	or_uci95
	ENSG00000054983	finngen_R10_C3_ORALCAVITY_EXALLC	Malignant neoplasm of oral cavity	eqtl-a-ENSG00000054983	Inverse variance weighted	5	-0.274167	0.125465	0.0288742	-0.520079	-0.0282547	0.760205	0.594474	0.972141
	ENSG00000054983	finngen_R10_C3_ORALCAVITY_EXALLC	Malignant neoplasm of oral cavity	eqtl-a-ENSG00000054983	MR Egger	5	-0.112953	0.181408	0.577637	-0.468513	0.242606	0.893193	0.625933	1.27457
	ENSG00000054983	finngen_R10_C3_ORALCAVITY_EXALLC	Malignant neoplasm of oral cavity	eqtl-a-ENSG00000054983	Weighted median	5	-0.265729	0.125567	0.0343246	-0.51184	-0.0196183	0.766647	0.599392	0.980573
	ENSG00000054983	finngen_R10_C3_ORALCAVITY_EXALLC	Malignant neoplasm of oral cavity	eqtl-a-ENSG00000054983	Weighted mode	5	-0.26894	0.123836	0.095623	-0.511658	-0.0262219	0.764189	0.599501	0.974119
GPR19	id.exposure	id.outcome	outcome	exposure	method	nsnp	b	se	pval	lo_ci	up_ci	or	or_lci95	or_uci95
	ENSG00000183150	finngen_R10_C3_ORALCAVITY_EXALLC	Malignant neoplasm of oral cavity	eqtl-a-ENSG00000183150	Inverse variance weighted	5	0.190901	0.0964983	0.0478965	0.00176453	0.380038	1.21034	1.00177	1.46234
	ENSG00000183150	finngen_R10_C3_ORALCAVITY_EXALLC	Malignant neoplasm of oral cavity	eqtl-a-ENSG00000183150	MR Egger	5	0.118136	0.12486	0.413874	-0.126589	0.362861	1.1254	0.881096	1.43744
	ENSG00000183150	finngen_R10_C3_ORALCAVITY_EXALLC	Malignant neoplasm of oral cavity	eqtl-a-ENSG00000183150	Weighted median	5	0.167234	0.103085	0.10474	-0.0348122	0.36928	1.18203	0.965787	1.44669
	ENSG00000183150	finngen_R10_C3_ORALCAVITY_EXALLC	Malignant neoplasm of oral cavity	eqtl-a-ENSG00000183150	Weighted mode	5	0.159626	0.100312	0.186756	-0.0369864	0.356238	1.17307	0.963689	1.42795
GPX3	id.exposure	id.outcome	outcome	exposure	method	nsnp	b	se	pval	lo_ci	up_ci	or	or_lci95	or_uci95
	ENSG00000211445	finngen_R10_C3_ORALCAVITY_EXALLC	Malignant neoplasm of oral cavity	eqtl-a-ENSG00000211445	Inverse variance weighted	4	-0.299768	0.105312	0.00442074	-0.50618	-0.0933558	0.74099	0.602794	0.910869
	ENSG00000211445	finngen_R10_C3_ORALCAVITY_EXALLC	Malignant neoplasm of oral cavity	eqtl-a-ENSG00000211445	MR Egger	4	-0.71672	0.426572	0.234937	-1.5528	0.119361	0.488352	0.211654	1.12678
	ENSG00000211445	finngen_R10_C3_ORALCAVITY_EXALLC	Malignant neoplasm of oral cavity	eqtl-a-ENSG00000211445	Weighted median	4	-0.311102	0.118033	0.00839575	-0.542446	-0.0797577	0.732639	0.581325	0.92334
	ENSG00000211445	finngen_R10_C3_ORALCAVITY_EXALLC	Malignant neoplasm of oral cavity	eqtl-a-ENSG00000211445	Weighted mode	4	-0.318292	0.137583	0.103704	-0.587955	-0.0486283	0.72739	0.555462	0.952535
GSTO1	id.exposure	id.outcome	outcome	exposure	method	nsnp	b	se	pval	lo_ci	up_ci	or	or_lci95	or_uci95
	ENSG00000148834	finngen_R10_C3_ORALCAVITY_EXALLC	Malignant neoplasm of oral cavity	eqtl-a-ENSG00000148834	Inverse variance weighted	6	-0.344627	0.139502	0.0134956	-0.618051	-0.0712041	0.708484	0.538994	0.931272
	ENSG00000148834	finngen_R10_C3_ORALCAVITY_EXALLC	Malignant neoplasm of oral cavity	eqtl-a-ENSG00000148834	MR Egger	6	-0.346702	0.245822	0.231246	-0.828512	0.135109	0.707016	0.436698	1.14466
	ENSG00000148834	finngen_R10_C3_ORALCAVITY_EXALLC	Malignant neoplasm of oral cavity	eqtl-a-ENSG00000148834	Weighted median	6	-0.312908	0.162835	0.0546529	-0.632065	0.00624867	0.731317	0.531493	1.00627
	ENSG00000148834	finngen_R10_C3_ORALCAVITY_EXALLC	Malignant neoplasm of oral cavity	eqtl-a-ENSG00000148834	Weighted mode	6	-0.304439	0.172891	0.138568	-0.643306	0.0344276	0.737537	0.525552	1.03503
GSTP1	id.exposure	id.outcome	outcome	exposure	method	nsnp	b	se	pval	lo_ci	up_ci	or	or_lci95	or_uci95
	ENSG00000084207	finngen_R10_C3_ORALCAVITY_EXALLC	Malignant neoplasm of oral cavity	eqtl-a-ENSG00000084207	Inverse variance weighted	6	-0.723545	0.272262	0.00787163	-1.25718	-0.18991	0.48503	0.284455	0.827033
	ENSG00000084207	finngen_R10_C3_ORALCAVITY_EXALLC	Malignant neoplasm of oral cavity	eqtl-a-ENSG00000084207	MR Egger	6	-4.37207	2.66518	0.176257	-9.59581	0.85168	0.0126251	6.80129e-05	2.34358
	ENSG00000084207	finngen_R10_C3_ORALCAVITY_EXALLC	Malignant neoplasm of oral cavity	eqtl-a-ENSG00000084207	Weighted median	6	-0.803275	0.361245	0.0261731	-1.51131	-0.0952362	0.44786	0.22062	0.909158
	ENSG00000084207	finngen_R10_C3_ORALCAVITY_EXALLC	Malignant neoplasm of oral cavity	eqtl-a-ENSG00000084207	Weighted mode	6	-1.13864	0.583996	0.108706	-2.28327	0.00599076	0.320254	0.10195	1.00601
H6PD	id.exposure	id.outcome	outcome	exposure	method	nsnp	b	se	pval	lo_ci	up_ci	or	or_lci95	or_uci95
	ENSG00000049239	finngen_R10_C3_ORALCAVITY_EXALLC	Malignant neoplasm of oral cavity	eqtl-a-ENSG00000049239	Inverse variance weighted	4	-0.232148	0.10552	0.0278039	-0.438968	-0.0253293	0.792828	0.644702	0.974989
	ENSG00000049239	finngen_R10_C3_ORALCAVITY_EXALLC	Malignant neoplasm of oral cavity	eqtl-a-ENSG00000049239	MR Egger	4	-0.398605	0.233072	0.229353	-0.855426	0.0582158	0.671256	0.425102	1.05994
	ENSG00000049239	finngen_R10_C3_ORALCAVITY_EXALLC	Malignant neoplasm of oral cavity	eqtl-a-ENSG00000049239	Weighted median	4	-0.242703	0.108362	0.025108	-0.455093	-0.030313	0.784504	0.634389	0.970142
	ENSG00000049239	finngen_R10_C3_ORALCAVITY_EXALLC	Malignant neoplasm of oral cavity	eqtl-a-ENSG00000049239	Weighted mode	4	-0.247802	0.106109	0.101651	-0.455775	-0.0398283	0.780515	0.633956	0.960954
HCK	id.exposure	id.outcome	outcome	exposure	method	nsnp	b	se	pval	lo_ci	up_ci	or	or_lci95	or_uci95
	ENSG00000101336	finngen_R10_C3_ORALCAVITY_EXALLC	Malignant neoplasm of oral cavity	eqtl-a-ENSG00000101336	Inverse variance weighted	4	0.294863	0.148027	0.0463764	0.00472963	0.584997	1.34294	1.00474	1.79499
	ENSG00000101336	finngen_R10_C3_ORALCAVITY_EXALLC	Malignant neoplasm of oral cavity	eqtl-a-ENSG00000101336	MR Egger	4	0.30332	0.241205	0.335506	-0.169442	0.776083	1.35435	0.844135	2.17294
	ENSG00000101336	finngen_R10_C3_ORALCAVITY_EXALLC	Malignant neoplasm of oral cavity	eqtl-a-ENSG00000101336	Weighted median	4	0.298303	0.160799	0.063578	-0.0168634	0.613469	1.34757	0.983278	1.84683
	ENSG00000101336	finngen_R10_C3_ORALCAVITY_EXALLC	Malignant neoplasm of oral cavity	eqtl-a-ENSG00000101336	Weighted mode	4	0.301779	0.167764	0.169878	-0.0270374	0.630596	1.35226	0.973325	1.87873
HDAC7	id.exposure	id.outcome	outcome	exposure	method	nsnp	b	se	pval	lo_ci	up_ci	or	or_lci95	or_uci95
	ENSG00000061273	finngen_R10_C3_ORALCAVITY_EXALLC	Malignant neoplasm of oral cavity	eqtl-a-ENSG00000061273	Inverse variance weighted	5	-0.475157	0.237628	0.0455449	-0.940907	-0.00940687	0.621787	0.390274	0.990637
	ENSG00000061273	finngen_R10_C3_ORALCAVITY_EXALLC	Malignant neoplasm of oral cavity	eqtl-a-ENSG00000061273	MR Egger	5	-0.441951	0.564341	0.490687	-1.54806	0.664159	0.642781	0.21266	1.94286
	ENSG00000061273	finngen_R10_C3_ORALCAVITY_EXALLC	Malignant neoplasm of oral cavity	eqtl-a-ENSG00000061273	Weighted median	5	-0.435688	0.298508	0.144413	-1.02076	0.149388	0.64682	0.36032	1.16112
	ENSG00000061273	finngen_R10_C3_ORALCAVITY_EXALLC	Malignant neoplasm of oral cavity	eqtl-a-ENSG00000061273	Weighted mode	5	-0.270127	0.401592	0.538035	-1.05725	0.516994	0.763283	0.347411	1.67698
HLA-B	id.exposure	id.outcome	outcome	exposure	method	nsnp	b	se	pval	lo_ci	up_ci	or	or_lci95	or_uci95
	ENSG00000234745	finngen_R10_C3_ORALCAVITY_EXALLC	Malignant neoplasm of oral cavity	eqtl-a-ENSG00000234745	Inverse variance weighted	6	-0.317182	0.154652	0.0402728	-0.620301	-0.0140641	0.728198	0.537783	0.986034
	ENSG00000234745	finngen_R10_C3_ORALCAVITY_EXALLC	Malignant neoplasm of oral cavity	eqtl-a-ENSG00000234745	MR Egger	6	-0.571876	0.216199	0.0572722	-0.995627	-0.148125	0.564465	0.369492	0.862323
	ENSG00000234745	finngen_R10_C3_ORALCAVITY_EXALLC	Malignant neoplasm of oral cavity	eqtl-a-ENSG00000234745	Weighted median	6	-0.349693	0.116755	0.00274354	-0.578533	-0.120853	0.704904	0.56072	0.886164
	ENSG00000234745	finngen_R10_C3_ORALCAVITY_EXALLC	Malignant neoplasm of oral cavity	eqtl-a-ENSG00000234745	Weighted mode	6	-0.350525	0.117559	0.0307398	-0.58094	-0.12011	0.704318	0.559372	0.886823
ICOS	id.exposure	id.outcome	outcome	exposure	method	nsnp	b	se	pval	lo_ci	up_ci	or	or_lci95	or_uci95
	ENSG00000163600	finngen_R10_C3_ORALCAVITY_EXALLC	Malignant neoplasm of oral cavity	eqtl-a-ENSG00000163600	Inverse variance weighted	6	0.485592	0.245588	0.0480122	0.00423906	0.966945	1.62514	1.00425	2.6299
	ENSG00000163600	finngen_R10_C3_ORALCAVITY_EXALLC	Malignant neoplasm of oral cavity	eqtl-a-ENSG00000163600	MR Egger	6	0.173468	0.59252	0.784263	-0.987872	1.33481	1.18942	0.372368	3.79927
	ENSG00000163600	finngen_R10_C3_ORALCAVITY_EXALLC	Malignant neoplasm of oral cavity	eqtl-a-ENSG00000163600	Weighted median	6	0.433072	0.288184	0.132901	-0.131769	0.997913	1.54199	0.876543	2.71262
	ENSG00000163600	finngen_R10_C3_ORALCAVITY_EXALLC	Malignant neoplasm of oral cavity	eqtl-a-ENSG00000163600	Weighted mode	6	0.409973	0.359405	0.305669	-0.29446	1.11441	1.50678	0.744933	3.04776
IFITM1	id.exposure	id.outcome	outcome	exposure	method	nsnp	b	se	pval	lo_ci	up_ci	or	or_lci95	or_uci95
	ENSG00000185885	finngen_R10_C3_ORALCAVITY_EXALLC	Malignant neoplasm of oral cavity	eqtl-a-ENSG00000185885	Inverse variance weighted	8	-0.362496	0.120491	0.00262548	-0.598658	-0.126334	0.695937	0.549548	0.881321
	ENSG00000185885	finngen_R10_C3_ORALCAVITY_EXALLC	Malignant neoplasm of oral cavity	eqtl-a-ENSG00000185885	MR Egger	8	-0.355827	0.203772	0.131379	-0.755221	0.0435668	0.700594	0.469907	1.04453
	ENSG00000185885	finngen_R10_C3_ORALCAVITY_EXALLC	Malignant neoplasm of oral cavity	eqtl-a-ENSG00000185885	Weighted median	8	-0.361103	0.126834	0.00441272	-0.609699	-0.112508	0.696907	0.543515	0.89359
	ENSG00000185885	finngen_R10_C3_ORALCAVITY_EXALLC	Malignant neoplasm of oral cavity	eqtl-a-ENSG00000185885	Weighted mode	8	-0.367615	0.123698	0.0207522	-0.610063	-0.125168	0.692383	0.543317	0.882349
IL18BP	id.exposure	id.outcome	outcome	exposure	method	nsnp	b	se	pval	lo_ci	up_ci	or	or_lci95	or_uci95
	ENSG00000137496	finngen_R10_C3_ORALCAVITY_EXALLC	Malignant neoplasm of oral cavity	eqtl-a-ENSG00000137496	Inverse variance weighted	4	-0.572667	0.236537	0.0154761	-1.03628	-0.109054	0.564019	0.354772	0.896682
	ENSG00000137496	finngen_R10_C3_ORALCAVITY_EXALLC	Malignant neoplasm of oral cavity	eqtl-a-ENSG00000137496	MR Egger	4	0.0816651	0.490793	0.883148	-0.880289	1.04362	1.08509	0.414663	2.83948
	ENSG00000137496	finngen_R10_C3_ORALCAVITY_EXALLC	Malignant neoplasm of oral cavity	eqtl-a-ENSG00000137496	Weighted median	4	-0.469051	0.27826	0.0918617	-1.01444	0.0763384	0.625596	0.362605	1.07933
	ENSG00000137496	finngen_R10_C3_ORALCAVITY_EXALLC	Malignant neoplasm of oral cavity	eqtl-a-ENSG00000137496	Weighted mode	4	-0.305844	0.30029	0.383425	-0.894412	0.282724	0.736502	0.408848	1.32674
IRAK2	id.exposure	id.outcome	outcome	exposure	method	nsnp	b	se	pval	lo_ci	up_ci	or	or_lci95	or_uci95
	ENSG00000134070	finngen_R10_C3_ORALCAVITY_EXALLC	Malignant neoplasm of oral cavity	eqtl-a-ENSG00000134070	Inverse variance weighted	3	0.40292	0.198081	0.0419395	0.0146817	0.791158	1.49619	1.01479	2.20595
	ENSG00000134070	finngen_R10_C3_ORALCAVITY_EXALLC	Malignant neoplasm of oral cavity	eqtl-a-ENSG00000134070	MR Egger	3	0.662077	0.387061	0.336792	-0.0965624	1.42072	1.93882	0.907953	4.14009
	ENSG00000134070	finngen_R10_C3_ORALCAVITY_EXALLC	Malignant neoplasm of oral cavity	eqtl-a-ENSG00000134070	Weighted median	3	0.411345	0.210328	0.0504971	-0.000898389	0.823587	1.50885	0.999102	2.27866
	ENSG00000134070	finngen_R10_C3_ORALCAVITY_EXALLC	Malignant neoplasm of oral cavity	eqtl-a-ENSG00000134070	Weighted mode	3	0.463691	0.23828	0.191056	-0.00333823	0.930721	1.58993	0.996667	2.53634
ITGA4	id.exposure	id.outcome	outcome	exposure	method	nsnp	b	se	pval	lo_ci	up_ci	or	or_lci95	or_uci95
	ENSG00000115232	finngen_R10_C3_ORALCAVITY_EXALLC	Malignant neoplasm of oral cavity	eqtl-a-ENSG00000115232	Inverse variance weighted	3	0.175671	0.084294	0.0371575	0.0104549	0.340887	1.19205	1.01051	1.40619
	ENSG00000115232	finngen_R10_C3_ORALCAVITY_EXALLC	Malignant neoplasm of oral cavity	eqtl-a-ENSG00000115232	MR Egger	3	0.373859	0.175237	0.279041	0.0303946	0.717324	1.45333	1.03086	2.04894
	ENSG00000115232	finngen_R10_C3_ORALCAVITY_EXALLC	Malignant neoplasm of oral cavity	eqtl-a-ENSG00000115232	Weighted median	3	0.204579	0.0766157	0.00758073	0.054412	0.354745	1.22701	1.05592	1.42582
	ENSG00000115232	finngen_R10_C3_ORALCAVITY_EXALLC	Malignant neoplasm of oral cavity	eqtl-a-ENSG00000115232	Weighted mode	3	0.206825	0.0847098	0.134677	0.0407938	0.372856	1.22977	1.04164	1.45188
ITGB2	id.exposure	id.outcome	outcome	exposure	method	nsnp	b	se	pval	lo_ci	up_ci	or	or_lci95	or_uci95
	ENSG00000160255	finngen_R10_C3_ORALCAVITY_EXALLC	Malignant neoplasm of oral cavity	eqtl-a-ENSG00000160255	Inverse variance weighted	5	-0.178198	0.082439	0.0306507	-0.339779	-0.016618	0.836776	0.711928	0.983519
	ENSG00000160255	finngen_R10_C3_ORALCAVITY_EXALLC	Malignant neoplasm of oral cavity	eqtl-a-ENSG00000160255	MR Egger	5	-0.237489	0.181146	0.281169	-0.592536	0.117558	0.788606	0.552923	1.12475
	ENSG00000160255	finngen_R10_C3_ORALCAVITY_EXALLC	Malignant neoplasm of oral cavity	eqtl-a-ENSG00000160255	Weighted median	5	-0.191152	0.0925061	0.0387931	-0.372464	-0.00984032	0.826007	0.689034	0.990208
	ENSG00000160255	finngen_R10_C3_ORALCAVITY_EXALLC	Malignant neoplasm of oral cavity	eqtl-a-ENSG00000160255	Weighted mode	5	-0.194585	0.094359	0.108185	-0.379529	-0.00964119	0.823176	0.684184	0.990405
KBTBD11	id.exposure	id.outcome	outcome	exposure	method	nsnp	b	se	pval	lo_ci	up_ci	or	or_lci95	or_uci95
	ENSG00000176595	finngen_R10_C3_ORALCAVITY_EXALLC	Malignant neoplasm of oral cavity	eqtl-a-ENSG00000176595	Inverse variance weighted	9	-0.237433	0.111786	0.0336701	-0.456532	-0.0183329	0.78865	0.633477	0.981834
	ENSG00000176595	finngen_R10_C3_ORALCAVITY_EXALLC	Malignant neoplasm of oral cavity	eqtl-a-ENSG00000176595	MR Egger	9	-0.29836	0.167708	0.118462	-0.627068	0.030349	0.742034	0.534156	1.03081
	ENSG00000176595	finngen_R10_C3_ORALCAVITY_EXALLC	Malignant neoplasm of oral cavity	eqtl-a-ENSG00000176595	Weighted median	9	-0.147889	0.125212	0.237558	-0.393304	0.0975259	0.862527	0.674824	1.10244
	ENSG00000176595	finngen_R10_C3_ORALCAVITY_EXALLC	Malignant neoplasm of oral cavity	eqtl-a-ENSG00000176595	Weighted mode	9	-0.187645	0.130477	0.188337	-0.44338	0.0680902	0.828909	0.641863	1.07046
KCNK17	id.exposure	id.outcome	outcome	exposure	method	nsnp	b	se	pval	lo_ci	up_ci	or	or_lci95	or_uci95
	ENSG00000124780	finngen_R10_C3_ORALCAVITY_EXALLC	Malignant neoplasm of oral cavity	eqtl-a-ENSG00000124780	Inverse variance weighted	4	0.238206	0.120586	0.0482219	0.00185792	0.474555	1.26897	1.00186	1.6073
	ENSG00000124780	finngen_R10_C3_ORALCAVITY_EXALLC	Malignant neoplasm of oral cavity	eqtl-a-ENSG00000124780	MR Egger	4	0.0705713	0.24958	0.803939	-0.418605	0.559748	1.07312	0.657964	1.75023
	ENSG00000124780	finngen_R10_C3_ORALCAVITY_EXALLC	Malignant neoplasm of oral cavity	eqtl-a-ENSG00000124780	Weighted median	4	0.203845	0.116629	0.0804956	-0.0247465	0.432437	1.22611	0.975557	1.54101
	ENSG00000124780	finngen_R10_C3_ORALCAVITY_EXALLC	Malignant neoplasm of oral cavity	eqtl-a-ENSG00000124780	Weighted mode	4	0.165831	0.111636	0.234102	-0.0529749	0.384637	1.18037	0.948404	1.46908
KDM4C	id.exposure	id.outcome	outcome	exposure	method	nsnp	b	se	pval	lo_ci	up_ci	or	or_lci95	or_uci95
	ENSG00000107077	finngen_R10_C3_ORALCAVITY_EXALLC	Malignant neoplasm of oral cavity	eqtl-a-ENSG00000107077	Inverse variance weighted	3	0.754985	0.337283	0.0251928	0.0939109	1.41606	2.12758	1.09846	4.12085
	ENSG00000107077	finngen_R10_C3_ORALCAVITY_EXALLC	Malignant neoplasm of oral cavity	eqtl-a-ENSG00000107077	MR Egger	3	1.99689	0.801314	0.242941	0.426313	3.56746	7.3661	1.5316	35.4266
	ENSG00000107077	finngen_R10_C3_ORALCAVITY_EXALLC	Malignant neoplasm of oral cavity	eqtl-a-ENSG00000107077	Weighted median	3	0.806436	0.262492	0.00212463	0.291952	1.32092	2.23991	1.33904	3.74686
	ENSG00000107077	finngen_R10_C3_ORALCAVITY_EXALLC	Malignant neoplasm of oral cavity	eqtl-a-ENSG00000107077	Weighted mode	3	0.911109	0.282803	0.0843355	0.356815	1.4654	2.48708	1.42877	4.32928
LAMC3	id.exposure	id.outcome	outcome	exposure	method	nsnp	b	se	pval	lo_ci	up_ci	or	or_lci95	or_uci95
	ENSG00000050555	finngen_R10_C3_ORALCAVITY_EXALLC	Malignant neoplasm of oral cavity	eqtl-a-ENSG00000050555	Inverse variance weighted	4	1.06522	0.383244	0.00544447	0.314063	1.81638	2.90148	1.36898	6.14955
	ENSG00000050555	finngen_R10_C3_ORALCAVITY_EXALLC	Malignant neoplasm of oral cavity	eqtl-a-ENSG00000050555	MR Egger	4	1.92229	2.52476	0.525961	-3.02625	6.87082	6.83657	0.0484973	963.739
	ENSG00000050555	finngen_R10_C3_ORALCAVITY_EXALLC	Malignant neoplasm of oral cavity	eqtl-a-ENSG00000050555	Weighted median	4	1.23414	0.472157	0.00895327	0.308712	2.15957	3.43542	1.36167	8.6674
	ENSG00000050555	finngen_R10_C3_ORALCAVITY_EXALLC	Malignant neoplasm of oral cavity	eqtl-a-ENSG00000050555	Weighted mode	4	1.32795	0.674817	0.143744	0.00531256	2.65059	3.77331	1.00533	14.1625
LILRA4	id.exposure	id.outcome	outcome	exposure	method	nsnp	b	se	pval	lo_ci	up_ci	or	or_lci95	or_uci95
	ENSG00000239961	finngen_R10_C3_ORALCAVITY_EXALLC	Malignant neoplasm of oral cavity	eqtl-a-ENSG00000239961	Inverse variance weighted	6	-0.331397	0.1677	0.0481396	-0.660089	-0.00270574	0.71792	0.516805	0.997298
	ENSG00000239961	finngen_R10_C3_ORALCAVITY_EXALLC	Malignant neoplasm of oral cavity	eqtl-a-ENSG00000239961	MR Egger	6	-0.230148	0.402334	0.597913	-1.01872	0.558426	0.794416	0.361056	1.74792
	ENSG00000239961	finngen_R10_C3_ORALCAVITY_EXALLC	Malignant neoplasm of oral cavity	eqtl-a-ENSG00000239961	Weighted median	6	-0.309609	0.191671	0.106242	-0.685285	0.066066	0.733733	0.503947	1.0683
	ENSG00000239961	finngen_R10_C3_ORALCAVITY_EXALLC	Malignant neoplasm of oral cavity	eqtl-a-ENSG00000239961	Weighted mode	6	-0.278813	0.218476	0.257958	-0.707025	0.149399	0.756681	0.493109	1.16114
LIPA	id.exposure	id.outcome	outcome	exposure	method	nsnp	b	se	pval	lo_ci	up_ci	or	or_lci95	or_uci95
	ENSG00000107798	finngen_R10_C3_ORALCAVITY_EXALLC	Malignant neoplasm of oral cavity	eqtl-a-ENSG00000107798	Inverse variance weighted	13	-0.240926	0.0922361	0.00899995	-0.421708	-0.0601431	0.7859	0.655925	0.94163
	ENSG00000107798	finngen_R10_C3_ORALCAVITY_EXALLC	Malignant neoplasm of oral cavity	eqtl-a-ENSG00000107798	MR Egger	13	-0.161723	0.157936	0.327838	-0.471278	0.147832	0.850677	0.624204	1.15932
	ENSG00000107798	finngen_R10_C3_ORALCAVITY_EXALLC	Malignant neoplasm of oral cavity	eqtl-a-ENSG00000107798	Weighted median	13	-0.239159	0.106281	0.0244331	-0.447469	-0.0308481	0.78729	0.639244	0.969623
	ENSG00000107798	finngen_R10_C3_ORALCAVITY_EXALLC	Malignant neoplasm of oral cavity	eqtl-a-ENSG00000107798	Weighted mode	13	-0.246828	0.0930385	0.0210632	-0.429183	-0.0644727	0.781275	0.65104	0.937562
MCOLN1	id.exposure	id.outcome	outcome	exposure	method	nsnp	b	se	pval	lo_ci	up_ci	or	or_lci95	or_uci95
	ENSG00000090674	finngen_R10_C3_ORALCAVITY_EXALLC	Malignant neoplasm of oral cavity	eqtl-a-ENSG00000090674	Inverse variance weighted	11	0.32226	0.151015	0.0328457	0.0262712	0.618249	1.38024	1.02662	1.85568
	ENSG00000090674	finngen_R10_C3_ORALCAVITY_EXALLC	Malignant neoplasm of oral cavity	eqtl-a-ENSG00000090674	MR Egger	11	0.224701	0.45018	0.629657	-0.657653	1.10705	1.25195	0.518066	3.02543
	ENSG00000090674	finngen_R10_C3_ORALCAVITY_EXALLC	Malignant neoplasm of oral cavity	eqtl-a-ENSG00000090674	Weighted median	11	0.255273	0.189872	0.178803	-0.116876	0.627423	1.29081	0.889695	1.87278
	ENSG00000090674	finngen_R10_C3_ORALCAVITY_EXALLC	Malignant neoplasm of oral cavity	eqtl-a-ENSG00000090674	Weighted mode	11	0.177081	0.2454	0.487068	-0.303903	0.658065	1.19373	0.737933	1.93105
MCOLN2	id.exposure	id.outcome	outcome	exposure	method	nsnp	b	se	pval	lo_ci	up_ci	or	or_lci95	or_uci95
	ENSG00000153898	finngen_R10_C3_ORALCAVITY_EXALLC	Malignant neoplasm of oral cavity	eqtl-a-ENSG00000153898	Inverse variance weighted	5	0.198943	0.0929192	0.0322718	0.0168209	0.381064	1.22011	1.01696	1.46384
	ENSG00000153898	finngen_R10_C3_ORALCAVITY_EXALLC	Malignant neoplasm of oral cavity	eqtl-a-ENSG00000153898	MR Egger	5	0.217953	0.195622	0.34644	-0.165467	0.601373	1.24353	0.847498	1.82462
	ENSG00000153898	finngen_R10_C3_ORALCAVITY_EXALLC	Malignant neoplasm of oral cavity	eqtl-a-ENSG00000153898	Weighted median	5	0.197669	0.104131	0.0576601	-0.00642764	0.401765	1.21856	0.993593	1.49446
	ENSG00000153898	finngen_R10_C3_ORALCAVITY_EXALLC	Malignant neoplasm of oral cavity	eqtl-a-ENSG00000153898	Weighted mode	5	0.255512	0.110867	0.0825134	0.0382134	0.472811	1.29112	1.03895	1.6045
NCOR2	id.exposure	id.outcome	outcome	exposure	method	nsnp	b	se	pval	lo_ci	up_ci	or	or_lci95	or_uci95
	ENSG00000196498	finngen_R10_C3_ORALCAVITY_EXALLC	Malignant neoplasm of oral cavity	eqtl-a-ENSG00000196498	Inverse variance weighted	3	-0.540842	0.264272	0.0407036	-1.05881	-0.0228691	0.582258	0.346867	0.97739
	ENSG00000196498	finngen_R10_C3_ORALCAVITY_EXALLC	Malignant neoplasm of oral cavity	eqtl-a-ENSG00000196498	MR Egger	3	-1.79603	1.03599	0.333081	-3.82656	0.234507	0.165957	0.0217843	1.26429
	ENSG00000196498	finngen_R10_C3_ORALCAVITY_EXALLC	Malignant neoplasm of oral cavity	eqtl-a-ENSG00000196498	Weighted median	3	-0.626079	0.282774	0.0268247	-1.18032	-0.0718414	0.534684	0.307182	0.930679
	ENSG00000196498	finngen_R10_C3_ORALCAVITY_EXALLC	Malignant neoplasm of oral cavity	eqtl-a-ENSG00000196498	Weighted mode	3	-0.655543	0.312662	0.170963	-1.26836	-0.0427266	0.51916	0.281293	0.958173
NCR1	id.exposure	id.outcome	outcome	exposure	method	nsnp	b	se	pval	lo_ci	up_ci	or	or_lci95	or_uci95
	ENSG00000189430	finngen_R10_C3_ORALCAVITY_EXALLC	Malignant neoplasm of oral cavity	eqtl-a-ENSG00000189430	Inverse variance weighted	5	-0.803002	0.284712	0.00479635	-1.36104	-0.244967	0.447982	0.256395	0.782731
	ENSG00000189430	finngen_R10_C3_ORALCAVITY_EXALLC	Malignant neoplasm of oral cavity	eqtl-a-ENSG00000189430	MR Egger	5	-1.43716	1.07319	0.272946	-3.54062	0.666298	0.237602	0.0289955	1.94702
	ENSG00000189430	finngen_R10_C3_ORALCAVITY_EXALLC	Malignant neoplasm of oral cavity	eqtl-a-ENSG00000189430	Weighted median	5	-0.809322	0.35346	0.022038	-1.5021	-0.11654	0.44516	0.222661	0.889995
	ENSG00000189430	finngen_R10_C3_ORALCAVITY_EXALLC	Malignant neoplasm of oral cavity	eqtl-a-ENSG00000189430	Weighted mode	5	-0.812213	0.441168	0.139428	-1.6769	0.0524762	0.443875	0.186952	1.05388
OXTR	id.exposure	id.outcome	outcome	exposure	method	nsnp	b	se	pval	lo_ci	up_ci	or	or_lci95	or_uci95
	ENSG00000180914	finngen_R10_C3_ORALCAVITY_EXALLC	Malignant neoplasm of oral cavity	eqtl-a-ENSG00000180914	Inverse variance weighted	7	0.408389	0.198359	0.0395095	0.0196059	0.797171	1.50439	1.0198	2.21925
	ENSG00000180914	finngen_R10_C3_ORALCAVITY_EXALLC	Malignant neoplasm of oral cavity	eqtl-a-ENSG00000180914	MR Egger	7	-0.356949	0.775992	0.664834	-1.87789	1.164	0.699808	0.152912	3.20271
	ENSG00000180914	finngen_R10_C3_ORALCAVITY_EXALLC	Malignant neoplasm of oral cavity	eqtl-a-ENSG00000180914	Weighted median	7	0.340391	0.255834	0.183349	-0.161044	0.841826	1.4055	0.851254	2.3206
	ENSG00000180914	finngen_R10_C3_ORALCAVITY_EXALLC	Malignant neoplasm of oral cavity	eqtl-a-ENSG00000180914	Weighted mode	7	0.262675	0.316382	0.438181	-0.357435	0.882784	1.3004	0.699468	2.41762
P2RX1	id.exposure	id.outcome	outcome	exposure	method	nsnp	b	se	pval	lo_ci	up_ci	or	or_lci95	or_uci95
	ENSG00000108405	finngen_R10_C3_ORALCAVITY_EXALLC	Malignant neoplasm of oral cavity	eqtl-a-ENSG00000108405	Inverse variance weighted	6	-0.30017	0.110417	0.00655738	-0.516587	-0.0837537	0.740692	0.596553	0.919658
	ENSG00000108405	finngen_R10_C3_ORALCAVITY_EXALLC	Malignant neoplasm of oral cavity	eqtl-a-ENSG00000108405	MR Egger	6	-0.354834	0.183656	0.125518	-0.7148	0.00513205	0.70129	0.48929	1.00515
	ENSG00000108405	finngen_R10_C3_ORALCAVITY_EXALLC	Malignant neoplasm of oral cavity	eqtl-a-ENSG00000108405	Weighted median	6	-0.324893	0.122627	0.00806273	-0.565243	-0.0845432	0.722605	0.568222	0.918932
	ENSG00000108405	finngen_R10_C3_ORALCAVITY_EXALLC	Malignant neoplasm of oral cavity	eqtl-a-ENSG00000108405	Weighted mode	6	-0.324625	0.124915	0.0483218	-0.569459	-0.0797911	0.722798	0.565831	0.923309
PNOC	id.exposure	id.outcome	outcome	exposure	method	nsnp	b	se	pval	lo_ci	up_ci	or	or_lci95	or_uci95
	ENSG00000168081	finngen_R10_C3_ORALCAVITY_EXALLC	Malignant neoplasm of oral cavity	eqtl-a-ENSG00000168081	Inverse variance weighted	3	0.792864	0.368016	0.0312065	0.0715529	1.51417	2.20972	1.07418	4.54567
	ENSG00000168081	finngen_R10_C3_ORALCAVITY_EXALLC	Malignant neoplasm of oral cavity	eqtl-a-ENSG00000168081	MR Egger	3	1.69041	1.94477	0.544474	-2.12135	5.50217	5.42171	0.11987	245.223
	ENSG00000168081	finngen_R10_C3_ORALCAVITY_EXALLC	Malignant neoplasm of oral cavity	eqtl-a-ENSG00000168081	Weighted median	3	0.851239	0.389263	0.0287576	0.0882825	1.61419	2.34255	1.0923	5.02384
	ENSG00000168081	finngen_R10_C3_ORALCAVITY_EXALLC	Malignant neoplasm of oral cavity	eqtl-a-ENSG00000168081	Weighted mode	3	0.875712	0.506253	0.225808	-0.116545	1.86797	2.40058	0.88999	6.47513
POGLUT1	id.exposure	id.outcome	outcome	exposure	method	nsnp	b	se	pval	lo_ci	up_ci	or	or_lci95	or_uci95
	ENSG00000163389	finngen_R10_C3_ORALCAVITY_EXALLC	Malignant neoplasm of oral cavity	eqtl-a-ENSG00000163389	Inverse variance weighted	4	0.231352	0.106643	0.030051	0.0223328	0.440372	1.2603	1.02258	1.55328
	ENSG00000163389	finngen_R10_C3_ORALCAVITY_EXALLC	Malignant neoplasm of oral cavity	eqtl-a-ENSG00000163389	MR Egger	4	0.340834	0.150878	0.152396	0.0451134	0.636555	1.40612	1.04615	1.88996
	ENSG00000163389	finngen_R10_C3_ORALCAVITY_EXALLC	Malignant neoplasm of oral cavity	eqtl-a-ENSG00000163389	Weighted median	4	0.259174	0.109797	0.018251	0.0439723	0.474376	1.29586	1.04495	1.60701
	ENSG00000163389	finngen_R10_C3_ORALCAVITY_EXALLC	Malignant neoplasm of oral cavity	eqtl-a-ENSG00000163389	Weighted mode	4	0.261866	0.115028	0.107275	0.0364122	0.48732	1.29935	1.03708	1.62795
PPT1	id.exposure	id.outcome	outcome	exposure	method	nsnp	b	se	pval	lo_ci	up_ci	or	or_lci95	or_uci95
	ENSG00000131238	finngen_R10_C3_ORALCAVITY_EXALLC	Malignant neoplasm of oral cavity	eqtl-a-ENSG00000131238	Inverse variance weighted	7	-0.154826	0.0691605	0.0251785	-0.290381	-0.0192718	0.856564	0.747978	0.980913
	ENSG00000131238	finngen_R10_C3_ORALCAVITY_EXALLC	Malignant neoplasm of oral cavity	eqtl-a-ENSG00000131238	MR Egger	7	-0.150088	0.0971033	0.182852	-0.34041	0.0402347	0.860632	0.711478	1.04106
	ENSG00000131238	finngen_R10_C3_ORALCAVITY_EXALLC	Malignant neoplasm of oral cavity	eqtl-a-ENSG00000131238	Weighted median	7	-0.143068	0.0762333	0.0605576	-0.292485	0.00634933	0.866695	0.746406	1.00637
	ENSG00000131238	finngen_R10_C3_ORALCAVITY_EXALLC	Malignant neoplasm of oral cavity	eqtl-a-ENSG00000131238	Weighted mode	7	-0.139237	0.0756538	0.115306	-0.287519	0.00904413	0.870022	0.750122	1.00909
PTGDR	id.exposure	id.outcome	outcome	exposure	method	nsnp	b	se	pval	lo_ci	up_ci	or	or_lci95	or_uci95
	ENSG00000168229	finngen_R10_C3_ORALCAVITY_EXALLC	Malignant neoplasm of oral cavity	eqtl-a-ENSG00000168229	Inverse variance weighted	8	0.221931	0.10837	0.0405691	0.00952641	0.434335	1.24848	1.00957	1.54394
	ENSG00000168229	finngen_R10_C3_ORALCAVITY_EXALLC	Malignant neoplasm of oral cavity	eqtl-a-ENSG00000168229	MR Egger	8	0.206692	0.158382	0.239698	-0.103737	0.517122	1.2296	0.901462	1.67719
	ENSG00000168229	finngen_R10_C3_ORALCAVITY_EXALLC	Malignant neoplasm of oral cavity	eqtl-a-ENSG00000168229	Weighted median	8	0.228822	0.101014	0.023497	0.030835	0.426809	1.25712	1.03132	1.53236
	ENSG00000168229	finngen_R10_C3_ORALCAVITY_EXALLC	Malignant neoplasm of oral cavity	eqtl-a-ENSG00000168229	Weighted mode	8	0.219465	0.101222	0.0667994	0.0210693	0.41786	1.24541	1.02129	1.51871
PTPN13	id.exposure	id.outcome	outcome	exposure	method	nsnp	b	se	pval	lo_ci	up_ci	or	or_lci95	or_uci95
	ENSG00000163629	finngen_R10_C3_ORALCAVITY_EXALLC	Malignant neoplasm of oral cavity	eqtl-a-ENSG00000163629	Inverse variance weighted	3	0.618082	0.298493	0.0383892	0.0330355	1.20313	1.85537	1.03359	3.33052
	ENSG00000163629	finngen_R10_C3_ORALCAVITY_EXALLC	Malignant neoplasm of oral cavity	eqtl-a-ENSG00000163629	MR Egger	3	0.561517	0.949117	0.659895	-1.29875	2.42179	1.75333	0.272872	11.266
	ENSG00000163629	finngen_R10_C3_ORALCAVITY_EXALLC	Malignant neoplasm of oral cavity	eqtl-a-ENSG00000163629	Weighted median	3	0.62254	0.337358	0.0649883	-0.038682	1.28376	1.86366	0.962057	3.61019
	ENSG00000163629	finngen_R10_C3_ORALCAVITY_EXALLC	Malignant neoplasm of oral cavity	eqtl-a-ENSG00000163629	Weighted mode	3	0.636941	0.391944	0.245647	-0.13127	1.40515	1.89069	0.876981	4.07615
PVR	id.exposure	id.outcome	outcome	exposure	method	nsnp	b	se	pval	lo_ci	up_ci	or	or_lci95	or_uci95
	ENSG00000073008	finngen_R10_C3_ORALCAVITY_EXALLC	Malignant neoplasm of oral cavity	eqtl-a-ENSG00000073008	Inverse variance weighted	6	-0.555648	0.20896	0.00783452	-0.965209	-0.146088	0.5737	0.380904	0.864082
	ENSG00000073008	finngen_R10_C3_ORALCAVITY_EXALLC	Malignant neoplasm of oral cavity	eqtl-a-ENSG00000073008	MR Egger	6	-0.321991	0.434821	0.500099	-1.17424	0.530258	0.724704	0.309054	1.69937
	ENSG00000073008	finngen_R10_C3_ORALCAVITY_EXALLC	Malignant neoplasm of oral cavity	eqtl-a-ENSG00000073008	Weighted median	6	-0.513113	0.24814	0.038655	-0.999467	-0.0267597	0.598629	0.368076	0.973595
	ENSG00000073008	finngen_R10_C3_ORALCAVITY_EXALLC	Malignant neoplasm of oral cavity	eqtl-a-ENSG00000073008	Weighted mode	6	-0.490815	0.289738	0.151041	-1.0587	0.0770715	0.612127	0.346906	1.08012
RORA	id.exposure	id.outcome	outcome	exposure	method	nsnp	b	se	pval	lo_ci	up_ci	or	or_lci95	or_uci95
	ENSG00000069667	finngen_R10_C3_ORALCAVITY_EXALLC	Malignant neoplasm of oral cavity	eqtl-a-ENSG00000069667	Inverse variance weighted	4	-0.57922	0.293583	0.0485027	-1.15464	-0.00379819	0.560335	0.31517	0.996209
	ENSG00000069667	finngen_R10_C3_ORALCAVITY_EXALLC	Malignant neoplasm of oral cavity	eqtl-a-ENSG00000069667	MR Egger	4	0.0164746	0.678509	0.982834	-1.3134	1.34635	1.01661	0.268903	3.84338
	ENSG00000069667	finngen_R10_C3_ORALCAVITY_EXALLC	Malignant neoplasm of oral cavity	eqtl-a-ENSG00000069667	Weighted median	4	-0.426592	0.33413	0.2017	-1.08149	0.228303	0.65273	0.339091	1.25647
	ENSG00000069667	finngen_R10_C3_ORALCAVITY_EXALLC	Malignant neoplasm of oral cavity	eqtl-a-ENSG00000069667	Weighted mode	4	-0.316866	0.374247	0.459369	-1.05039	0.416657	0.728428	0.349802	1.51688
RPS6KA4	id.exposure	id.outcome	outcome	exposure	method	nsnp	b	se	pval	lo_ci	up_ci	or	or_lci95	or_uci95
	ENSG00000162302	finngen_R10_C3_ORALCAVITY_EXALLC	Malignant neoplasm of oral cavity	eqtl-a-ENSG00000162302	Inverse variance weighted	5	0.208637	0.0965817	0.0307564	0.0193366	0.397937	1.232	1.01952	1.48875
	ENSG00000162302	finngen_R10_C3_ORALCAVITY_EXALLC	Malignant neoplasm of oral cavity	eqtl-a-ENSG00000162302	MR Egger	5	0.019987	0.533114	0.972449	-1.02492	1.06489	1.02019	0.358827	2.90052
	ENSG00000162302	finngen_R10_C3_ORALCAVITY_EXALLC	Malignant neoplasm of oral cavity	eqtl-a-ENSG00000162302	Weighted median	5	0.191058	0.108752	0.0789476	-0.0220957	0.404212	1.21053	0.978147	1.49812
	ENSG00000162302	finngen_R10_C3_ORALCAVITY_EXALLC	Malignant neoplasm of oral cavity	eqtl-a-ENSG00000162302	Weighted mode	5	0.191488	0.0997009	0.127181	-0.00392615	0.386902	1.21105	0.996082	1.47241
S1PR4	id.exposure	id.outcome	outcome	exposure	method	nsnp	b	se	pval	lo_ci	up_ci	or	or_lci95	or_uci95
	ENSG00000125910	finngen_R10_C3_ORALCAVITY_EXALLC	Malignant neoplasm of oral cavity	eqtl-a-ENSG00000125910	Inverse variance weighted	3	0.55886	0.278292	0.0446247	0.0134067	1.10431	1.74868	1.0135	3.01715
	ENSG00000125910	finngen_R10_C3_ORALCAVITY_EXALLC	Malignant neoplasm of oral cavity	eqtl-a-ENSG00000125910	MR Egger	3	3.07781	1.96138	0.361199	-0.766492	6.9221	21.7107	0.46464	1014.45
	ENSG00000125910	finngen_R10_C3_ORALCAVITY_EXALLC	Malignant neoplasm of oral cavity	eqtl-a-ENSG00000125910	Weighted median	3	0.67635	0.334794	0.0433626	0.0201548	1.33255	1.96669	1.02036	3.79068
	ENSG00000125910	finngen_R10_C3_ORALCAVITY_EXALLC	Malignant neoplasm of oral cavity	eqtl-a-ENSG00000125910	Weighted mode	3	0.738297	0.396285	0.203488	-0.0384216	1.51501	2.09237	0.962307	4.54949
SCARB1	id.exposure	id.outcome	outcome	exposure	method	nsnp	b	se	pval	lo_ci	up_ci	or	or_lci95	or_uci95
	ENSG00000073060	finngen_R10_C3_ORALCAVITY_EXALLC	Malignant neoplasm of oral cavity	eqtl-a-ENSG00000073060	Inverse variance weighted	7	0.250702	0.114765	0.0289261	0.0257637	0.475641	1.28493	1.0261	1.60905
	ENSG00000073060	finngen_R10_C3_ORALCAVITY_EXALLC	Malignant neoplasm of oral cavity	eqtl-a-ENSG00000073060	MR Egger	7	0.495542	0.189344	0.0472598	0.124428	0.866656	1.64139	1.1325	2.37894
	ENSG00000073060	finngen_R10_C3_ORALCAVITY_EXALLC	Malignant neoplasm of oral cavity	eqtl-a-ENSG00000073060	Weighted median	7	0.297472	0.121386	0.0142604	0.0595562	0.535388	1.34645	1.06137	1.70811
	ENSG00000073060	finngen_R10_C3_ORALCAVITY_EXALLC	Malignant neoplasm of oral cavity	eqtl-a-ENSG00000073060	Weighted mode	7	0.29753	0.126214	0.0564886	0.0501505	0.544909	1.34653	1.05143	1.72445
SCPEP1	id.exposure	id.outcome	outcome	exposure	method	nsnp	b	se	pval	lo_ci	up_ci	or	or_lci95	or_uci95
	ENSG00000121064	finngen_R10_C3_ORALCAVITY_EXALLC	Malignant neoplasm of oral cavity	eqtl-a-ENSG00000121064	Inverse variance weighted	10	-0.46093	0.204151	0.0239591	-0.861066	-0.0607931	0.630697	0.422711	0.941018
	ENSG00000121064	finngen_R10_C3_ORALCAVITY_EXALLC	Malignant neoplasm of oral cavity	eqtl-a-ENSG00000121064	MR Egger	10	0.0785261	0.426901	0.858634	-0.758199	0.915251	1.08169	0.468509	2.4974
	ENSG00000121064	finngen_R10_C3_ORALCAVITY_EXALLC	Malignant neoplasm of oral cavity	eqtl-a-ENSG00000121064	Weighted median	10	-0.490371	0.199836	0.0141329	-0.88205	-0.0986927	0.612399	0.413934	0.906021
	ENSG00000121064	finngen_R10_C3_ORALCAVITY_EXALLC	Malignant neoplasm of oral cavity	eqtl-a-ENSG00000121064	Weighted mode	10	-0.495545	0.205501	0.0391589	-0.898326	-0.0927634	0.609239	0.407251	0.911409
SIGLEC1	id.exposure	id.outcome	outcome	exposure	method	nsnp	b	se	pval	lo_ci	up_ci	or	or_lci95	or_uci95
	ENSG00000088827	finngen_R10_C3_ORALCAVITY_EXALLC	Malignant neoplasm of oral cavity	eqtl-a-ENSG00000088827	Inverse variance weighted	3	-0.824559	0.419512	0.0493543	-1.6468	-0.002315	0.438428	0.192665	0.997688
	ENSG00000088827	finngen_R10_C3_ORALCAVITY_EXALLC	Malignant neoplasm of oral cavity	eqtl-a-ENSG00000088827	MR Egger	3	-1.30112	3.08717	0.746072	-7.35196	4.74973	0.272227	0.000641333	115.553
	ENSG00000088827	finngen_R10_C3_ORALCAVITY_EXALLC	Malignant neoplasm of oral cavity	eqtl-a-ENSG00000088827	Weighted median	3	-0.863591	0.490972	0.0785872	-1.8259	0.0987132	0.421645	0.161073	1.10375
	ENSG00000088827	finngen_R10_C3_ORALCAVITY_EXALLC	Malignant neoplasm of oral cavity	eqtl-a-ENSG00000088827	Weighted mode	3	-0.892837	0.59262	0.270894	-2.05437	0.268699	0.409493	0.128173	1.30826
SLC7A8	id.exposure	id.outcome	outcome	exposure	method	nsnp	b	se	pval	lo_ci	up_ci	or	or_lci95	or_uci95
	ENSG00000092068	finngen_R10_C3_ORALCAVITY_EXALLC	Malignant neoplasm of oral cavity	eqtl-a-ENSG00000092068	Inverse variance weighted	5	0.359461	0.102456	0.000450746	0.158647	0.560274	1.43256	1.17192	1.75115
	ENSG00000092068	finngen_R10_C3_ORALCAVITY_EXALLC	Malignant neoplasm of oral cavity	eqtl-a-ENSG00000092068	MR Egger	5	0.44919	0.184905	0.0933885	0.0867758	0.811604	1.56704	1.09065	2.25152
	ENSG00000092068	finngen_R10_C3_ORALCAVITY_EXALLC	Malignant neoplasm of oral cavity	eqtl-a-ENSG00000092068	Weighted median	5	0.365203	0.120906	0.00252303	0.128228	0.602178	1.44081	1.13681	1.82609
	ENSG00000092068	finngen_R10_C3_ORALCAVITY_EXALLC	Malignant neoplasm of oral cavity	eqtl-a-ENSG00000092068	Weighted mode	5	0.361182	0.126072	0.0457035	0.114081	0.608283	1.43502	1.12084	1.83727
SLCO4C1	id.exposure	id.outcome	outcome	exposure	method	nsnp	b	se	pval	lo_ci	up_ci	or	or_lci95	or_uci95
	ENSG00000173930	finngen_R10_C3_ORALCAVITY_EXALLC	Malignant neoplasm of oral cavity	eqtl-a-ENSG00000173930	Inverse variance weighted	4	-0.343036	0.14957	0.0218209	-0.636194	-0.0498775	0.709613	0.529303	0.951346
	ENSG00000173930	finngen_R10_C3_ORALCAVITY_EXALLC	Malignant neoplasm of oral cavity	eqtl-a-ENSG00000173930	MR Egger	4	-0.334579	0.329914	0.417246	-0.981211	0.312053	0.715639	0.374857	1.36623
	ENSG00000173930	finngen_R10_C3_ORALCAVITY_EXALLC	Malignant neoplasm of oral cavity	eqtl-a-ENSG00000173930	Weighted median	4	-0.325423	0.15672	0.0378507	-0.632594	-0.0182528	0.722222	0.531212	0.981913
	ENSG00000173930	finngen_R10_C3_ORALCAVITY_EXALLC	Malignant neoplasm of oral cavity	eqtl-a-ENSG00000173930	Weighted mode	4	-0.339274	0.158622	0.121982	-0.650173	-0.0283747	0.712288	0.521956	0.972024
SPHK1	id.exposure	id.outcome	outcome	exposure	method	nsnp	b	se	pval	lo_ci	up_ci	or	or_lci95	or_uci95
	ENSG00000176170	finngen_R10_C3_ORALCAVITY_EXALLC	Malignant neoplasm of oral cavity	eqtl-a-ENSG00000176170	Inverse variance weighted	11	-0.201205	0.10052	0.0453235	-0.398225	-0.00418559	0.817744	0.671511	0.995823
	ENSG00000176170	finngen_R10_C3_ORALCAVITY_EXALLC	Malignant neoplasm of oral cavity	eqtl-a-ENSG00000176170	MR Egger	11	-0.170305	0.130657	0.224778	-0.426393	0.085784	0.843408	0.65286	1.08957
	ENSG00000176170	finngen_R10_C3_ORALCAVITY_EXALLC	Malignant neoplasm of oral cavity	eqtl-a-ENSG00000176170	Weighted median	11	-0.213292	0.10595	0.0440992	-0.420953	-0.00563087	0.80792	0.656421	0.994385
	ENSG00000176170	finngen_R10_C3_ORALCAVITY_EXALLC	Malignant neoplasm of oral cavity	eqtl-a-ENSG00000176170	Weighted mode	11	-0.211528	0.115799	0.0977029	-0.438493	0.015437	0.809346	0.645007	1.01556
STIM2	id.exposure	id.outcome	outcome	exposure	method	nsnp	b	se	pval	lo_ci	up_ci	or	or_lci95	or_uci95
	ENSG00000109689	finngen_R10_C3_ORALCAVITY_EXALLC	Malignant neoplasm of oral cavity	eqtl-a-ENSG00000109689	Inverse variance weighted	3	-0.337761	0.131059	0.00996116	-0.594636	-0.0808861	0.713366	0.551763	0.922299
	ENSG00000109689	finngen_R10_C3_ORALCAVITY_EXALLC	Malignant neoplasm of oral cavity	eqtl-a-ENSG00000109689	MR Egger	3	-0.360123	0.207712	0.333061	-0.767239	0.0469922	0.69759	0.464293	1.04811
	ENSG00000109689	finngen_R10_C3_ORALCAVITY_EXALLC	Malignant neoplasm of oral cavity	eqtl-a-ENSG00000109689	Weighted median	3	-0.338707	0.134265	0.0116466	-0.601866	-0.0755474	0.712691	0.547789	0.927236
	ENSG00000109689	finngen_R10_C3_ORALCAVITY_EXALLC	Malignant neoplasm of oral cavity	eqtl-a-ENSG00000109689	Weighted mode	3	-0.349447	0.150335	0.145692	-0.644103	-0.0547906	0.705078	0.525133	0.946683
TCN1	id.exposure	id.outcome	outcome	exposure	method	nsnp	b	se	pval	lo_ci	up_ci	or	or_lci95	or_uci95
	ENSG00000134827	finngen_R10_C3_ORALCAVITY_EXALLC	Malignant neoplasm of oral cavity	eqtl-a-ENSG00000134827	Inverse variance weighted	9	0.326932	0.154703	0.0345768	0.023713	0.630151	1.38671	1.024	1.87789
	ENSG00000134827	finngen_R10_C3_ORALCAVITY_EXALLC	Malignant neoplasm of oral cavity	eqtl-a-ENSG00000134827	MR Egger	9	0.447097	0.427756	0.330668	-0.391304	1.2855	1.56377	0.676174	3.61647
	ENSG00000134827	finngen_R10_C3_ORALCAVITY_EXALLC	Malignant neoplasm of oral cavity	eqtl-a-ENSG00000134827	Weighted median	9	0.288551	0.203533	0.156276	-0.110374	0.687476	1.33449	0.895499	1.98869
	ENSG00000134827	finngen_R10_C3_ORALCAVITY_EXALLC	Malignant neoplasm of oral cavity	eqtl-a-ENSG00000134827	Weighted mode	9	0.316265	0.213286	0.176408	-0.101775	0.734305	1.37199	0.903233	2.08403
TLR1	id.exposure	id.outcome	outcome	exposure	method	nsnp	b	se	pval	lo_ci	up_ci	or	or_lci95	or_uci95
	ENSG00000174125	finngen_R10_C3_ORALCAVITY_EXALLC	Malignant neoplasm of oral cavity	eqtl-a-ENSG00000174125	Inverse variance weighted	4	0.426435	0.213641	0.0459301	0.00769856	0.845171	1.53179	1.00773	2.32838
	ENSG00000174125	finngen_R10_C3_ORALCAVITY_EXALLC	Malignant neoplasm of oral cavity	eqtl-a-ENSG00000174125	MR Egger	4	0.244058	0.295511	0.495707	-0.335144	0.82326	1.27642	0.715235	2.27791
	ENSG00000174125	finngen_R10_C3_ORALCAVITY_EXALLC	Malignant neoplasm of oral cavity	eqtl-a-ENSG00000174125	Weighted median	4	0.393292	0.227035	0.0832205	-0.0516963	0.838281	1.48185	0.949617	2.31239
	ENSG00000174125	finngen_R10_C3_ORALCAVITY_EXALLC	Malignant neoplasm of oral cavity	eqtl-a-ENSG00000174125	Weighted mode	4	0.333108	0.216979	0.222301	-0.0921717	0.758387	1.3953	0.911949	2.13483
TNFRSF13C	id.exposure	id.outcome	outcome	exposure	method	nsnp	b	se	pval	lo_ci	up_ci	or	or_lci95	or_uci95
	ENSG00000159958	finngen_R10_C3_ORALCAVITY_EXALLC	Malignant neoplasm of oral cavity	eqtl-a-ENSG00000159958	Inverse variance weighted	5	0.397778	0.151808	0.00878573	0.100236	0.695321	1.48851	1.10543	2.00435
	ENSG00000159958	finngen_R10_C3_ORALCAVITY_EXALLC	Malignant neoplasm of oral cavity	eqtl-a-ENSG00000159958	MR Egger	5	0.22905	0.227161	0.387578	-0.216185	0.674286	1.25741	0.805586	1.96263
	ENSG00000159958	finngen_R10_C3_ORALCAVITY_EXALLC	Malignant neoplasm of oral cavity	eqtl-a-ENSG00000159958	Weighted median	5	0.447196	0.189098	0.0180356	0.0765633	0.817828	1.56392	1.07957	2.26557
	ENSG00000159958	finngen_R10_C3_ORALCAVITY_EXALLC	Malignant neoplasm of oral cavity	eqtl-a-ENSG00000159958	Weighted mode	5	0.562139	0.239385	0.0786641	0.0929453	1.03133	1.75442	1.0974	2.8048
TPBG	id.exposure	id.outcome	outcome	exposure	method	nsnp	b	se	pval	lo_ci	up_ci	or	or_lci95	or_uci95
	ENSG00000146242	finngen_R10_C3_ORALCAVITY_EXALLC	Malignant neoplasm of oral cavity	eqtl-a-ENSG00000146242	Inverse variance weighted	3	0.336452	0.161483	0.0372047	0.019945	0.652959	1.39997	1.02015	1.92122
	ENSG00000146242	finngen_R10_C3_ORALCAVITY_EXALLC	Malignant neoplasm of oral cavity	eqtl-a-ENSG00000146242	MR Egger	3	0.363213	0.196184	0.315278	-0.0213077	0.747734	1.43794	0.978918	2.11221
	ENSG00000146242	finngen_R10_C3_ORALCAVITY_EXALLC	Malignant neoplasm of oral cavity	eqtl-a-ENSG00000146242	Weighted median	3	0.338575	0.169622	0.0459285	0.0061149	0.671035	1.40295	1.00613	1.95626
	ENSG00000146242	finngen_R10_C3_ORALCAVITY_EXALLC	Malignant neoplasm of oral cavity	eqtl-a-ENSG00000146242	Weighted mode	3	0.366777	0.182564	0.18228	0.00895078	0.724602	1.44308	1.00899	2.06391
TUBB1	id.exposure	id.outcome	outcome	exposure	method	nsnp	b	se	pval	lo_ci	up_ci	or	or_lci95	or_uci95
	ENSG00000101162	finngen_R10_C3_ORALCAVITY_EXALLC	Malignant neoplasm of oral cavity	eqtl-a-ENSG00000101162	Inverse variance weighted	14	0.323177	0.142788	0.0236153	0.043312	0.603041	1.38151	1.04426	1.82767
	ENSG00000101162	finngen_R10_C3_ORALCAVITY_EXALLC	Malignant neoplasm of oral cavity	eqtl-a-ENSG00000101162	MR Egger	14	-0.516738	0.278	0.0877482	-1.06162	0.0281423	0.596463	0.345896	1.02854
	ENSG00000101162	finngen_R10_C3_ORALCAVITY_EXALLC	Malignant neoplasm of oral cavity	eqtl-a-ENSG00000101162	Weighted median	14	0.134207	0.160942	0.404343	-0.181238	0.449653	1.14363	0.834237	1.56777
	ENSG00000101162	finngen_R10_C3_ORALCAVITY_EXALLC	Malignant neoplasm of oral cavity	eqtl-a-ENSG00000101162	Weighted mode	14	0.0784906	0.166423	0.645007	-0.247699	0.40468	1.08165	0.780595	1.49882
