# Supplementary material for: Deciphering the molecular landscape of oral squamous cell carcinoma: Novel biomarkers and therapeutic targets
Source: Genes Dis. 2025 Feb 3;12(5):101552. doi: 10.1016/j.gendis.2025.101552 (PMC12166728; doi:10.1016/j.gendis.2025.101552)
Supplement: Multimedia component 3 [file mmc3.xlsx]

## Sheet: Colocalization result
Colocalization result
snp	pvalues.df1	MAF.df1	N.df1	V.df1	z.df1	r.df1	lABF.df1	pvalues.df2	MAF.df2	N.df2	V.df2	z.df2	r.df2	lABF.df2	internal.sum.lABF	SNP.PP.H4	Symbol
rs4806747	3.94e-20	0.458755	31864	6.32e-05	9.1896	0.997199	39.1672	0.219966	0.455866	315025	0.00242914	1.22662	0.942748	-0.720923	38.4463	0.746968	LILRA4
rs11207310	2.83e-199	0.398729	31864	6.55e-05	30.1178	0.997099	449.304	0.817241	0.441063	315025	0.00244417	0.231095	0.942414	-1.40208	447.902	1	PPT1
rs6061087	1.56e-44	0.435109	31864	6.38e-05	14	0.997171	94.7889	0.0526999	0.457969	315025	0.00242736	1.93737	0.942788	0.338841	95.1277	1	HCK
